# Supplementary material for: CDC42-IQGAP Interactions Scrutinized: New Insights into the Binding Properties of the GAP-Related Domain
Source: Int J Mol Sci. 2022 Aug 9;23(16):8842. doi: 10.3390/ijms23168842 (PMC9408373; doi:10.3390/ijms23168842)
Supplement: Supplementary file 1 [file ijms-23-08842-s001.zip]

Archive with 1 entries (1 files):
- ijms-1808071-supplementary.pdf
